# Supplementary material for: Vision-Related Quality of Life and Seasonal Affective Disorder in Patients with Glaucoma and Macular Degeneration
Source: Vision (Basel). 2022 Jun 14;6(2):32. doi: 10.3390/vision6020032 (PMC9227504; doi:10.3390/vision6020032)
Supplement: Supplementary file 1 [file vision-06-00032-s001.zip]

Archive with 1 entries (1 files):
- vision-1727517-supplementary.pdf
